# Supplementary material for: Sociodemographic, mental health, and physical health factors associated with participation within re-contactable mental health cohorts: an investigation of the GLAD Study
Source: BMC Psychiatry. 2023 Jul 26;23:542. doi: 10.1186/s12888-023-04890-x (PMC10373233; doi:10.1186/s12888-023-04890-x)
Supplement: Supplementary file 2 — Additional file 2. Output from the statistical models. [file 12888_2023_4890_MOESM2_ESM.xlsx]

## Sheet: Legend
Sheet name	Description
Aim1_LR_model	This is the output from the aim 1 logistic regression model, which investigated participation biases for completing the COPING baseline survey.
Exploratory_LR_model1	This is the output from the first exploratory logistic regression mode, which is based on the previous model. However, this model has only been run with the GLAD Study participants who returned their saliva kit to see if this influences the results observed in the main aim 1 logistic regression model.
Exploratory_LR_model2	This is the output from the second exploratory logistic regression model, which investigated whether there were participation biases associated with returning a saliva kit for the GLAD Study.
Sensitivity_analysis_LR_model	This is the output from the sensitivity analysis of the aim 1 LR model. Four of the five continuous variables were found to have a non-linear relationship with the logit transformation of the outcome (PHQ sum score, GAD sum score, AUDIT sum score, and total mental health disorders). Therefore, these variables were categorised and the aim 1 LR model was re-run to see whether the results would mark…
Aim2_ZINB_model	This is the output from the aim 2 Zero-Inflated Negative Binomial (ZINB) model, which investigated participation biases for completing the COPING follow-up surveys.
Exploratory_ZINB_model	This is the output from the exploratory Zero-Inflated Negative Binomial (ZINB) model, which is based on the previous model. However, this model has only been run with the GLAD Study participants who returned their saliva kit to see if this influence the results from the main aim 2 model.

## Sheet: Aim1_LR_model
Variable	OR	CI 95% lower	CI 95% upper	p.value	Significance	threshold_adj_sig
Intercept	0.01	0	0.26	0.00466	Significant	Not-significant
age_cleaned	1.03	1.03	1.03	< 0.0000000000000002	Significant	Significant
gender_recode_labelledFemale	1.59	1.49	1.71	< 0.0000000000000002	Significant	Significant
gender_recode_labelledNon-binary/prefer to self-define	1.68	1.38	2.04	0.00000016475995779	Significant	Significant
highest_education_labelledA levels/AS levels or equivalent	0.91	0.85	0.97	0.00464	Significant	Not-significant
highest_education_labelledO levels/GCSEs or CSEs or equivalent	0.7	0.65	0.76	< 0.0000000000000002	Significant	Significant
highest_education_labelledNVQ or HND or HNC or equivalent	0.73	0.61	0.86	0.00018	Significant	Significant
highest_education_labelledNone of the above	0.55	0.47	0.63	0.00000000000000025	Significant	Significant
ethnicity_labelledMixed	1.03	0.87	1.22	0.74254	Not-significant	Not-significant
ethnicity_labelledAsian or Asian British	0.58	0.44	0.77	0.00014	Significant	Significant
ethnicity_labelledBlack or Black British	0.46	0.29	0.7	0.00043	Significant	Significant
ethnicity_labelledArab	0.37	0.08	1.16	0.12327	Not-significant	Not-significant
ethnicity_labelledOther	0.85	0.65	1.1	0.21761	Not-significant	Not-significant
employment_labelledRetired	0.97	0.85	1.09	0.57333	Not-significant	Not-significant
employment_labelledLooking after home and/or family	0.93	0.81	1.07	0.29825	Not-significant	Not-significant
employment_labelledUnable to work because of sickness or disability	0.96	0.88	1.05	0.39293	Not-significant	Not-significant
employment_labelledUnemployed	0.98	0.85	1.13	0.76137	Not-significant	Not-significant
employment_labelledDoing unpaid or voluntary work	0.91	0.74	1.1	0.33191	Not-significant	Not-significant
employment_labelledFull or part-time_student	0.95	0.86	1.04	0.25613	Not-significant	Not-significant
employment_labelledNone of the above	0.92	0.68	1.23	0.57920	Not-significant	Not-significant
partnership_status_labelledRelationship or married/civil partnership	1	0.94	1.07	0.88813	Not-significant	Not-significant
partnership_status_labelledDivorced/widowed/separated	0.94	0.85	1.04	0.21540	Not-significant	Not-significant
phq.sum_score	1	1	1.01	0.82149	Not-significant	Not-significant
gad.sum_score	0.99	0.99	1	0.04901	Significant	Not-significant
audit.sum_score	0.99	0.98	0.99	0.00000000076310691	Significant	Significant
smoking_status_labelledI smoke now	0.74	0.68	0.8	0.00000000000003926	Significant	Significant
smoking_status_labelledI used to smoke	0.88	0.83	0.93	0.00001601884820478	Significant	Significant
physical_health_comorbidities_labelled1 physical health disorder	1.11	1.05	1.18	0.00060	Significant	Significant
physical_health_comorbidities_labelled2+ physical health disorders	1.19	1.1	1.27	0.00000271864911148	Significant	Significant
MH_disorders_total_count	1.06	0.98	1.14	0.13169	Not-significant	Not-significant
depressive_and_anxiety_comorbidity_labelledNo depressive and anxiety disorder	0.83	0.59	1.15	0.26160	Not-significant	Not-significant
depressive_and_anxiety_comorbidity_labelledDepressive disorder only	1.07	0.95	1.2	0.26052	Not-significant	Not-significant
depressive_and_anxiety_comorbidity_labelledAnxiety disorder only	0.94	0.77	1.15	0.55396	Not-significant	Not-significant
eating_disorders_labelledEating disorder	0.94	0.84	1.05	0.30013	Not-significant	Not-significant
OCRDs_labelledOCRDs	0.89	0.8	1	0.04518	Significant	Not-significant
psychotic_and_biploar_disorder_labelledPsychotic and bipolar disorder	0.85	0.65	1.12	0.25005	Not-significant	Not-significant
psychotic_and_biploar_disorder_labelledOnly psychotic disorder	0.89	0.73	1.08	0.24126	Not-significant	Not-significant
psychotic_and_biploar_disorder_labelledOnly bipolar disorder	0.87	0.76	0.99	0.04147	Significant	Not-significant
asd_labelledAutistic spectrum disorder	1.15	0.97	1.36	0.09495	Not-significant	Not-significant
ADHD_ADD_labelledADHD or ADD disorder	0.76	0.62	0.93	0.00854	Significant	Not-significant
mhd.personality_disorder_labelledPersonality disorder	1.04	0.92	1.18	0.52488	Not-significant	Not-significant
startDate	1	1	1	0.32575	Not-significant	Not-significant
kit_returnedPt has provided saliva kit	3.6	3.38	3.85	< 0.0000000000000002	Significant	Significant

## Sheet: Exploratory_LR_model1
Variable	OR	CI 95% lower	CI 95% upper	p.value	Significance	threshold_adj_sig
Intercept	0.13	0	4.16	0.25117	Not-significant	Not-significant
age_cleaned	1.03	1.03	1.03	< 0.0000000000000002	Significant	Significant
gender_recode_labelledFemale	1.59	1.47	1.71	< 0.0000000000000002	Significant	Significant
gender_recode_labelledNon-binary/prefer to self-define	1.72	1.38	2.13	0.0000009743646016	Significant	Significant
highest_education_labelledA levels/AS levels or equivalent	0.92	0.85	0.99	0.03139	Significant	Not-significant
highest_education_labelledO levels/GCSEs or CSEs or equivalent	0.72	0.66	0.78	0.0000000000000044	Significant	Significant
highest_education_labelledNVQ or HND or HNC or equivalent	0.73	0.6	0.88	0.00118	Significant	Significant
highest_education_labelledNone of the above	0.55	0.47	0.64	0.0000000000001874	Significant	Significant
ethnicity_labelledMixed	1.03	0.85	1.24	0.78572	Not-significant	Not-significant
ethnicity_labelledAsian or Asian British	0.59	0.43	0.79	0.00054	Significant	Significant
ethnicity_labelledBlack or Black British	0.47	0.29	0.73	0.00142	Significant	Not-significant
ethnicity_labelledArab	0.46	0.1	1.57	0.24629	Not-significant	Not-significant
ethnicity_labelledOther	0.84	0.63	1.12	0.24079	Not-significant	Not-significant
employment_labelledRetired	0.98	0.86	1.12	0.75076	Not-significant	Not-significant
employment_labelledLooking after home and/or family	0.9	0.77	1.06	0.19858	Not-significant	Not-significant
employment_labelledUnable to work because of sickness or disability	0.95	0.86	1.05	0.33987	Not-significant	Not-significant
employment_labelledUnemployed	0.97	0.82	1.13	0.66191	Not-significant	Not-significant
employment_labelledDoing unpaid or voluntary work	0.86	0.69	1.06	0.15089	Not-significant	Not-significant
employment_labelledFull or part-time_student	0.93	0.84	1.04	0.19346	Not-significant	Not-significant
employment_labelledNone of the above	0.94	0.67	1.3	0.70041	Not-significant	Not-significant
partnership_status_labelledRelationship or married/civil partnership	1	0.94	1.08	0.93252	Not-significant	Not-significant
partnership_status_labelledDivorced/widowed/separated	0.91	0.81	1.02	0.10490	Not-significant	Not-significant
phq.sum_score	1	0.99	1.01	0.77301	Not-significant	Not-significant
gad.sum_score	0.99	0.99	1	0.05920	Not-significant	Not-significant
audit.sum_score	0.99	0.98	0.99	0.0000000495730446	Significant	Significant
smoking_status_labelledI smoke now	0.69	0.63	0.76	0.0000000000000044	Significant	Significant
smoking_status_labelledI used to smoke	0.88	0.82	0.94	0.0000776182639676	Significant	Significant
physical_health_comorbidities_labelled1 physical health disorder	1.12	1.05	1.2	0.00047	Significant	Significant
physical_health_comorbidities_labelled2+ physical health disorders	1.19	1.1	1.29	0.0000246612144145	Significant	Significant
MH_disorders_total_count	1.09	1.01	1.19	0.03586	Significant	Not-significant
depressive_and_anxiety_comorbidity_labelledNo depressive and anxiety disorder	0.83	0.57	1.2	0.31658	Not-significant	Not-significant
depressive_and_anxiety_comorbidity_labelledDepressive disorder only	1.1	0.97	1.25	0.14758	Not-significant	Not-significant
depressive_and_anxiety_comorbidity_labelledAnxiety disorder only	0.98	0.77	1.24	0.86083	Not-significant	Not-significant
eating_disorders_labelledEating disorder	0.88	0.77	1	0.04582	Significant	Not-significant
OCRDs_labelledOCRDs	0.85	0.75	0.96	0.01188	Significant	Not-significant
psychotic_and_biploar_disorder_labelledPsychotic and bipolar disorder	0.82	0.6	1.11	0.20081	Not-significant	Not-significant
psychotic_and_biploar_disorder_labelledOnly psychotic disorder	0.92	0.73	1.15	0.44071	Not-significant	Not-significant
psychotic_and_biploar_disorder_labelledOnly bipolar disorder	0.8	0.69	0.93	0.00367	Significant	Not-significant
asd_labelledAutistic spectrum disorder	1.11	0.92	1.34	0.28092	Not-significant	Not-significant
ADHD_ADD_labelledADHD or ADD disorder	0.79	0.63	0.99	0.04498	Significant	Not-significant
mhd.personality_disorder_labelledPersonality disorder	0.98	0.85	1.14	0.79897	Not-significant	Not-significant
startDate	1	1	1	0.78962	Not-significant	Not-significant

## Sheet: Exploratory_LR_model2
Variable	OR	CI 95% lower	CI 95% upper	p.value	Significance	threshold_adj_sig
Intercept	5.85143e+12	3.06192e+11	112069167139544	< 0.0000000000000002	Significant	Significant
age_cleaned	1.02	1.02	1.03	< 0.0000000000000002	Significant	Significant
gender_recode_labelledFemale	0.68	0.63	0.73	< 0.0000000000000002	Significant	Significant
gender_recode_labelledNon-binary/prefer to self-define	0.83	0.69	1.02	0.07012	Not-significant	Not-significant
highest_education_labelledA levels/AS levels or equivalent	0.84	0.79	0.9	0.00000038858262	Significant	Significant
highest_education_labelledO levels/GCSEs or CSEs or equivalent	0.76	0.71	0.82	0.00000000000063	Significant	Significant
highest_education_labelledNVQ or HND or HNC or equivalent	0.76	0.65	0.9	0.00097	Significant	Significant
highest_education_labelledNone of the above	0.8	0.69	0.92	0.00150	Significant	Not-significant
ethnicity_labelledMixed	1.2	1.01	1.43	0.03805	Significant	Not-significant
ethnicity_labelledAsian or Asian British	1.02	0.8	1.31	0.88334	Not-significant	Not-significant
ethnicity_labelledBlack or Black British	1.03	0.71	1.52	0.86335	Not-significant	Not-significant
ethnicity_labelledArab	0.66	0.27	1.67	0.36597	Not-significant	Not-significant
ethnicity_labelledOther	1.39	1.04	1.89	0.03187	Significant	Not-significant
employment_labelledRetired	1.76	1.5	2.09	0.00000000002273	Significant	Significant
employment_labelledLooking after home and/or family	0.96	0.84	1.1	0.52238	Not-significant	Not-significant
employment_labelledUnable to work because of sickness or disability	1.23	1.12	1.34	0.00000673427921	Significant	Significant
employment_labelledUnemployed	1.26	1.1	1.45	0.00094	Significant	Significant
employment_labelledDoing unpaid or voluntary work	1.62	1.29	2.04	0.00003335025529	Significant	Significant
employment_labelledFull or part-time_student	1.38	1.26	1.51	0.00000000000163	Significant	Significant
employment_labelledNone of the above	1.17	0.87	1.59	0.31275	Not-significant	Not-significant
partnership_status_labelledRelationship or married/civil partnership	0.84	0.79	0.9	0.00000006619866	Significant	Significant
partnership_status_labelledDivorced/widowed/separated	0.76	0.68	0.85	0.00000054090913	Significant	Significant
phq.sum_score	0.99	0.98	0.99	0.00000097065825	Significant	Significant
gad.sum_score	0.99	0.98	1	0.00062	Significant	Significant
audit.sum_score	1	0.99	1	0.55016	Not-significant	Not-significant
smoking_status_labelledI smoke now	0.47	0.44	0.5	< 0.0000000000000002	Significant	Significant
smoking_status_labelledI used to smoke	0.82	0.77	0.87	0.00000000023095	Significant	Significant
physical_health_comorbidities_labelled1 physical health disorder	0.9	0.85	0.96	0.00059	Significant	Significant
physical_health_comorbidities_labelled2+ physical health disorders	0.77	0.72	0.83	0.00000000001435	Significant	Significant
MH_disorders_total_count	0.95	0.88	1.02	0.13063	Not-significant	Not-significant
depressive_and_anxiety_comorbidity_labelledNo depressive and anxiety disorder	1	0.72	1.42	0.98514	Not-significant	Not-significant
depressive_and_anxiety_comorbidity_labelledDepressive disorder only	1.01	0.9	1.14	0.85170	Not-significant	Not-significant
depressive_and_anxiety_comorbidity_labelledAnxiety disorder only	0.85	0.69	1.04	0.10976	Not-significant	Not-significant
eating_disorders_labelledEating disorder	1.15	1.03	1.29	0.01270	Significant	Not-significant
OCRDs_labelledOCRDs	1.06	0.95	1.19	0.28131	Not-significant	Not-significant
psychotic_and_biploar_disorder_labelledPsychotic and bipolar disorder	0.91	0.7	1.18	0.47566	Not-significant	Not-significant
psychotic_and_biploar_disorder_labelledOnly psychotic disorder	1.13	0.93	1.38	0.22889	Not-significant	Not-significant
psychotic_and_biploar_disorder_labelledOnly bipolar disorder	1.07	0.93	1.23	0.33288	Not-significant	Not-significant
asd_labelledAutistic spectrum disorder	1.1	0.93	1.31	0.25049	Not-significant	Not-significant
ADHD_ADD_labelledADHD or ADD disorder	1.12	0.92	1.35	0.25897	Not-significant	Not-significant
mhd.personality_disorder_labelledPersonality disorder	1.1	0.97	1.24	0.15511	Not-significant	Not-significant
startDate	1	1	1	< 0.0000000000000002	Significant	Significant

## Sheet: Sensitivity_analysis_LR_model
Variable	OR	CI 95% lower	CI 95% upper	p.value	Significance	threshold_adj_sig
Intercept	0.01	0	0.24	0.00370	Significant	Not-significant
age_cleaned	1.03	1.03	1.03	< 0.0000000000000002	Significant	Significant
gender_recode_labelledFemale	1.61	1.5	1.72	< 0.0000000000000002	Significant	Significant
gender_recode_labelledNon-binary/prefer to self-define	1.7	1.4	2.06	0.00000010015864902	Significant	Significant
highest_education_labelledA levels/AS levels or equivalent	0.91	0.85	0.97	0.00401	Significant	Not-significant
highest_education_labelledO levels/GCSEs or CSEs or equivalent	0.7	0.65	0.76	< 0.0000000000000002	Significant	Significant
highest_education_labelledNVQ or HND or HNC or equivalent	0.73	0.61	0.86	0.00021	Significant	Significant
highest_education_labelledNone of the above	0.55	0.48	0.64	0.00000000000000056	Significant	Significant
ethnicity_labelledMixed	1.03	0.87	1.22	0.75927	Not-significant	Not-significant
ethnicity_labelledAsian or Asian British	0.59	0.45	0.77	0.00018	Significant	Significant
ethnicity_labelledBlack or Black British	0.46	0.29	0.7	0.00043	Significant	Significant
ethnicity_labelledArab	0.37	0.08	1.16	0.12329	Not-significant	Not-significant
ethnicity_labelledOther	0.86	0.66	1.12	0.27357	Not-significant	Not-significant
employment_labelledRetired	0.97	0.86	1.1	0.61109	Not-significant	Not-significant
employment_labelledLooking after home and/or family	0.94	0.82	1.08	0.36009	Not-significant	Not-significant
employment_labelledUnable to work because of sickness or disability	0.97	0.89	1.06	0.51685	Not-significant	Not-significant
employment_labelledUnemployed	0.97	0.85	1.12	0.72189	Not-significant	Not-significant
employment_labelledDoing unpaid or voluntary work	0.91	0.74	1.1	0.32261	Not-significant	Not-significant
employment_labelledFull or part-time student	0.95	0.86	1.04	0.24851	Not-significant	Not-significant
employment_labelledNone of the above	0.92	0.69	1.24	0.59927	Not-significant	Not-significant
partnership_status_labelledRelationship or married/civil partnership	1.01	0.95	1.07	0.85825	Not-significant	Not-significant
partnership_status_labelledDivorced/widowed/separated	0.94	0.85	1.04	0.23519	Not-significant	Not-significant
PHQ_factorNone	0.99	0.9	1.08	0.78083	Not-significant	Not-significant
PHQ_factorModerate	0.99	0.92	1.07	0.87345	Not-significant	Not-significant
PHQ_factorModerately severe	1.08	0.99	1.18	0.08584	Not-significant	Not-significant
PHQ_factorSevere	1.01	0.92	1.12	0.81737	Not-significant	Not-significant
GAD_factorNone	1.02	0.94	1.1	0.64616	Not-significant	Not-significant
GAD_factorModerate	0.96	0.89	1.04	0.34134	Not-significant	Not-significant
GAD_factorSevere	0.89	0.82	0.96	0.00406	Significant	Not-significant
AUDIT_factorIncreasing risk	0.9	0.85	0.96	0.00138	Significant	Not-significant
AUDIT_factorHigher risk	0.85	0.75	0.96	0.01142	Significant	Not-significant
AUDIT_factorPossible dependence	0.78	0.69	0.87	0.00002249868859434	Significant	Significant
smoking_status_labelledI smoke now	0.73	0.67	0.79	0.00000000000000458	Significant	Significant
smoking_status_labelledI used to smoke	0.87	0.82	0.92	0.00000559489278786	Significant	Significant
physical_health_comorbidities_labelled1 physical health disorder	1.11	1.05	1.18	0.00048	Significant	Significant
physical_health_comorbidities_labelled2+ physical health disorders	1.19	1.11	1.28	0.00000106690605012	Significant	Significant
total_MH_disorders_factorNo MH disorders	0.53	0.28	1	0.04931	Significant	Not-significant
total_MH_disorders_factor1 MH disorder	0.91	0.77	1.07	0.24423	Not-significant	Not-significant
depressive_and_anxiety_comorbidity_labelled No depressive or anxiety disorder	1.17	0.69	2	0.55361	Not-significant	Not-significant
depressive_and_anxiety_comorbidity_labelledDepressive disorder only	1.08	0.93	1.25	0.31913	Not-significant	Not-significant
depressive_and_anxiety_comorbidity_labelledAnxiety disorder only	0.96	0.77	1.2	0.73013	Not-significant	Not-significant
eating_disorders_labelledEating disorder	0.99	0.91	1.08	0.83819	Not-significant	Not-significant
OCRDs_labelledOCRDs	0.95	0.87	1.03	0.18854	Not-significant	Not-significant
psychotic_and_biploar_disorder_labelledPsychotic and bipolar disorder	0.95	0.76	1.19	0.66283	Not-significant	Not-significant
psychotic_and_biploar_disorder_labelledOnly psychotic disorder	0.94	0.78	1.13	0.50794	Not-significant	Not-significant
psychotic_and_biploar_disorder_labelledOnly bipolar disorder	0.91	0.81	1.02	0.10108	Not-significant	Not-significant
asd_labelledAutistic spectrum disorder	1.22	1.05	1.42	0.00825	Significant	Not-significant
ADHD_ADD_labelledADHD or ADD disorder	0.81	0.67	0.97	0.02520	Significant	Not-significant
personality_disorder_labelledPersonality disorder	1.11	1	1.22	0.04029	Significant	Not-significant
startDate	1	1	1	0.28161	Not-significant	Not-significant
kit_returned_labelledPt has provided saliva kit	3.6	3.38	3.85	< 0.0000000000000002	Significant	Significant

## Sheet: Aim2_ZINB_model1
Sample	Time point	Duration	Model	Regression	Dependent variable	Part	Independent variable	Estimate	95% CI low	95% CI up	SE	z score	p_value	threshold_adj_sig
Full sample	t1	cross-sectional	ZINB_model1	Zero-inflated negative binomial	total_COPING_waves	count	Intercept	3.68	3.26	4.17	0.232559	20.6644	< 0.0000000000000002	Significant
Full sample	t1	cross-sectional	ZINB_model1	Zero-inflated negative binomial	total_COPING_waves	count	age_cleaned	1.01	1.01	1.02	0.000755809	19.634	< 0.0000000000000002	Significant
Full sample	t1	cross-sectional	ZINB_model1	Zero-inflated negative binomial	total_COPING_waves	count	gender_recode_labelledFemale	1.07	1.03	1.11	0.0216631	3.19727	0.00100	Significant
Full sample	t1	cross-sectional	ZINB_model1	Zero-inflated negative binomial	total_COPING_waves	count	gender_recode_labelledNon-binary/prefer to self-define	1.07	0.95	1.19	0.0621852	1.08566	0.28000	Not-significant
Full sample	t1	cross-sectional	ZINB_model1	Zero-inflated negative binomial	total_COPING_waves	count	highest_education_labelledA levels/AS levels or equivalent	0.97	0.93	1	0.0187159	-1.76606	0.08000	Not-significant
Full sample	t1	cross-sectional	ZINB_model1	Zero-inflated negative binomial	total_COPING_waves	count	highest_education_labelledO levels/GCSEs or CSEs or equivalent	0.9	0.86	0.94	0.0193226	-4.98888	0.00000061	Significant
Full sample	t1	cross-sectional	ZINB_model1	Zero-inflated negative binomial	total_COPING_waves	count	highest_education_labelledNVQ or HND or HNC or equivalent	0.88	0.8	0.97	0.0437794	-2.58206	0.01000	Not-significant
Full sample	t1	cross-sectional	ZINB_model1	Zero-inflated negative binomial	total_COPING_waves	count	highest_education_labelledNone of the above	0.88	0.81	0.95	0.0363078	-3.20302	0.00100	Significant
Full sample	t1	cross-sectional	ZINB_model1	Zero-inflated negative binomial	total_COPING_waves	count	ethnicity_labelledMixed	0.96	0.87	1.07	0.0511812	-0.756706	0.45000	Not-significant
Full sample	t1	cross-sectional	ZINB_model1	Zero-inflated negative binomial	total_COPING_waves	count	ethnicity_labelledAsian or Asian British	1.05	0.87	1.27	0.0999638	0.533557	0.59000	Not-significant
Full sample	t1	cross-sectional	ZINB_model1	Zero-inflated negative binomial	total_COPING_waves	count	ethnicity_labelledBlack or Black British	0.82	0.62	1.09	0.118496	-1.37473	0.17000	Not-significant
Full sample	t1	cross-sectional	ZINB_model1	Zero-inflated negative binomial	total_COPING_waves	count	ethnicity_labelledArab	0.77	0.35	1.69	0.309242	-0.658621	0.51000	Not-significant
Full sample	t1	cross-sectional	ZINB_model1	Zero-inflated negative binomial	total_COPING_waves	count	ethnicity_labelledOther	0.96	0.83	1.12	0.072328	-0.503036	0.61000	Not-significant
Full sample	t1	cross-sectional	ZINB_model1	Zero-inflated negative binomial	total_COPING_waves	count	employment_labelledRetired	1.04	0.98	1.09	0.0291998	1.22151	0.22000	Not-significant
Full sample	t1	cross-sectional	ZINB_model1	Zero-inflated negative binomial	total_COPING_waves	count	employment_labelledLooking after home and/or family	0.98	0.91	1.06	0.0383406	-0.463399	0.64000	Not-significant
Full sample	t1	cross-sectional	ZINB_model1	Zero-inflated negative binomial	total_COPING_waves	count	employment_labelledUnable to work because of sickness or disability	1.04	0.99	1.1	0.0261232	1.70834	0.09000	Not-significant
Full sample	t1	cross-sectional	ZINB_model1	Zero-inflated negative binomial	total_COPING_waves	count	employment_labelledUnemployed	1.06	0.98	1.15	0.0444042	1.38487	0.17000	Not-significant
Full sample	t1	cross-sectional	ZINB_model1	Zero-inflated negative binomial	total_COPING_waves	count	employment_labelledDoing unpaid or voluntary work	1.05	0.94	1.16	0.05427	0.8507	0.39000	Not-significant
Full sample	t1	cross-sectional	ZINB_model1	Zero-inflated negative binomial	total_COPING_waves	count	employment_labelledFull or part-time student	0.95	0.89	1.01	0.0293337	-1.68824	0.09000	Not-significant
Full sample	t1	cross-sectional	ZINB_model1	Zero-inflated negative binomial	total_COPING_waves	count	employment_labelledNone of the above	1.01	0.86	1.18	0.0802998	0.102087	0.92000	Not-significant
Full sample	t1	cross-sectional	ZINB_model1	Zero-inflated negative binomial	total_COPING_waves	count	partnership_status_labelledRelationship or married/civil partnership	0.97	0.94	1.01	0.0179023	-1.63402	0.10000	Not-significant
Full sample	t1	cross-sectional	ZINB_model1	Zero-inflated negative binomial	total_COPING_waves	count	partnership_status_labelledDivorced/widowed/separated	0.97	0.92	1.02	0.0264374	-1.25062	0.21000	Not-significant
Full sample	t1	cross-sectional	ZINB_model1	Zero-inflated negative binomial	total_COPING_waves	count	phq.sum_score	1	1	1	0.00157732	0.133459	0.89000	Not-significant
Full sample	t1	cross-sectional	ZINB_model1	Zero-inflated negative binomial	total_COPING_waves	count	gad.sum_score	0.99	0.99	1	0.00175099	-3.02593	0.00200	Not-significant
Full sample	t1	cross-sectional	ZINB_model1	Zero-inflated negative binomial	total_COPING_waves	count	audit.sum_score	1	0.99	1	0.00125453	-3.52065	0.00043	Significant
Full sample	t1	cross-sectional	ZINB_model1	Zero-inflated negative binomial	total_COPING_waves	count	smoking_status_labelledI smoke now	0.93	0.89	0.98	0.0231525	-2.92849	0.00300	Not-significant
Full sample	t1	cross-sectional	ZINB_model1	Zero-inflated negative binomial	total_COPING_waves	count	smoking_status_labelledI used to smoke	0.93	0.9	0.96	0.0152577	-4.46599	0.00000797	Significant
Full sample	t1	cross-sectional	ZINB_model1	Zero-inflated negative binomial	total_COPING_waves	count	physical_health_comorbidities_labelled1 physical health disorder	1.02	0.98	1.05	0.0173459	0.898709	0.37000	Not-significant
Full sample	t1	cross-sectional	ZINB_model1	Zero-inflated negative binomial	total_COPING_waves	count	physical_health_comorbidities_labelled2+ physical health disorders	0.98	0.95	1.02	0.0192849	-0.810816	0.42000	Not-significant
Full sample	t1	cross-sectional	ZINB_model1	Zero-inflated negative binomial	total_COPING_waves	count	MH_disorders_total_count	0.99	0.95	1.03	0.0206782	-0.311716	0.76000	Not-significant
Full sample	t1	cross-sectional	ZINB_model1	Zero-inflated negative binomial	total_COPING_waves	count	depressive_and_anxiety_comorbidity_labelled No depressive or anxiety disorder	1.07	0.9	1.29	0.09865	0.769642	0.44000	Not-significant
Full sample	t1	cross-sectional	ZINB_model1	Zero-inflated negative binomial	total_COPING_waves	count	depressive_and_anxiety_comorbidity_labelledDepressive disorder only	1.01	0.95	1.08	0.0317774	0.426361	0.67000	Not-significant
Full sample	t1	cross-sectional	ZINB_model1	Zero-inflated negative binomial	total_COPING_waves	count	depressive_and_anxiety_comorbidity_labelledAnxiety disorder only	1.01	0.91	1.13	0.056095	0.246436	0.81000	Not-significant
Full sample	t1	cross-sectional	ZINB_model1	Zero-inflated negative binomial	total_COPING_waves	count	eating_disorders_labelledEating disorder	1.01	0.95	1.08	0.0325358	0.416524	0.68000	Not-significant
Full sample	t1	cross-sectional	ZINB_model1	Zero-inflated negative binomial	total_COPING_waves	count	OCRDs_labelledOCRDs	0.97	0.91	1.03	0.0314808	-1.00787	0.31000	Not-significant
Full sample	t1	cross-sectional	ZINB_model1	Zero-inflated negative binomial	total_COPING_waves	count	psychotic_and_biploar_disorder_labelledPsychotic and bipolar disorder	0.98	0.84	1.14	0.0749045	-0.249091	0.80000	Not-significant
Full sample	t1	cross-sectional	ZINB_model1	Zero-inflated negative binomial	total_COPING_waves	count	psychotic_and_biploar_disorder_labelledOnly psychotic disorder	1.04	0.93	1.16	0.05949	0.624515	0.53000	Not-significant
Full sample	t1	cross-sectional	ZINB_model1	Zero-inflated negative binomial	total_COPING_waves	count	psychotic_and_biploar_disorder_labelledOnly bipolar disorder	1.01	0.93	1.09	0.0388569	0.16824	0.87000	Not-significant
Full sample	t1	cross-sectional	ZINB_model1	Zero-inflated negative binomial	total_COPING_waves	count	asd_labelledAutistic spectrum disorder	1.1	1	1.21	0.0532442	2.01129	0.04000	Not-significant
Full sample	t1	cross-sectional	ZINB_model1	Zero-inflated negative binomial	total_COPING_waves	count	ADHD_ADD_labelledADHD or ADD disorder	0.77	0.67	0.87	0.0508678	-4.0061	0.00006170	Significant
Full sample	t1	cross-sectional	ZINB_model1	Zero-inflated negative binomial	total_COPING_waves	count	personality_disorder_labelledPersonality disorder	1.05	0.98	1.13	0.0395311	1.31225	0.19000	Not-significant
Full sample	t1	cross-sectional	ZINB_model1	Zero-inflated negative binomial	total_COPING_waves	count	kit_returned_labelledPt has provided saliva kit	1.22	1.17	1.28	0.0272503	9.06332	< 0.0000000000000002	Significant
Full sample	t1	cross-sectional	ZINB_model1	Zero-inflated negative binomial	total_COPING_waves	zero	Intercept	0.63	0.34	1.15	0.19371	-1.5072	0.13000	Not-significant
Full sample	t1	cross-sectional	ZINB_model1	Zero-inflated negative binomial	total_COPING_waves	zero	age_cleaned	0.96	0.95	0.97	0.00385375	-10.0015	< 0.0000000000000002	Significant
Full sample	t1	cross-sectional	ZINB_model1	Zero-inflated negative binomial	total_COPING_waves	zero	gender_recode_labelledFemale	0.8	0.65	0.99	0.0841836	-2.08371	0.04000	Not-significant
Full sample	t1	cross-sectional	ZINB_model1	Zero-inflated negative binomial	total_COPING_waves	zero	gender_recode_labelledNon-binary/prefer to self-define	0.59	0.33	1.05	0.175359	-1.78749	0.07000	Not-significant
Full sample	t1	cross-sectional	ZINB_model1	Zero-inflated negative binomial	total_COPING_waves	zero	highest_education_labelledA levels/AS levels or equivalent	1.1	0.91	1.32	0.104546	0.995309	0.32000	Not-significant
Full sample	t1	cross-sectional	ZINB_model1	Zero-inflated negative binomial	total_COPING_waves	zero	highest_education_labelledO levels/GCSEs or CSEs or equivalent	1.41	1.14	1.73	0.149006	3.22916	0.00100	Significant
Full sample	t1	cross-sectional	ZINB_model1	Zero-inflated negative binomial	total_COPING_waves	zero	highest_education_labelledNVQ or HND or HNC or equivalent	1.27	0.79	2.06	0.312037	0.988602	0.32000	Not-significant
Full sample	t1	cross-sectional	ZINB_model1	Zero-inflated negative binomial	total_COPING_waves	zero	highest_education_labelledNone of the above	0.9	0.54	1.5	0.233872	-0.395579	0.69000	Not-significant
Full sample	t1	cross-sectional	ZINB_model1	Zero-inflated negative binomial	total_COPING_waves	zero	ethnicity_labelledMixed	1.43	0.97	2.12	0.287384	1.79773	0.07000	Not-significant
Full sample	t1	cross-sectional	ZINB_model1	Zero-inflated negative binomial	total_COPING_waves	zero	ethnicity_labelledAsian or Asian British	1.96	1.06	3.65	0.621088	2.13166	0.03000	Not-significant
Full sample	t1	cross-sectional	ZINB_model1	Zero-inflated negative binomial	total_COPING_waves	zero	ethnicity_labelledBlack or Black British	0.6	0.1	3.41	0.531435	-0.578354	0.56000	Not-significant
Full sample	t1	cross-sectional	ZINB_model1	Zero-inflated negative binomial	total_COPING_waves	zero	ethnicity_labelledArab	0	0	5.42495e+271	0.00769656	-0.0328019	0.97000	Not-significant
Full sample	t1	cross-sectional	ZINB_model1	Zero-inflated negative binomial	total_COPING_waves	zero	ethnicity_labelledOther	0.57	0.2	1.63	0.306074	-1.04246	0.30000	Not-significant
Full sample	t1	cross-sectional	ZINB_model1	Zero-inflated negative binomial	total_COPING_waves	zero	employment_labelledRetired	1.09	0.73	1.64	0.226376	0.424087	0.67000	Not-significant
Full sample	t1	cross-sectional	ZINB_model1	Zero-inflated negative binomial	total_COPING_waves	zero	employment_labelledLooking after home and/or family	0.58	0.35	0.97	0.152794	-2.06611	0.04000	Not-significant
Full sample	t1	cross-sectional	ZINB_model1	Zero-inflated negative binomial	total_COPING_waves	zero	employment_labelledUnable to work because of sickness or disability	1.07	0.84	1.36	0.131542	0.527767	0.60000	Not-significant
Full sample	t1	cross-sectional	ZINB_model1	Zero-inflated negative binomial	total_COPING_waves	zero	employment_labelledUnemployed	0.89	0.6	1.32	0.177126	-0.57943	0.56000	Not-significant
Full sample	t1	cross-sectional	ZINB_model1	Zero-inflated negative binomial	total_COPING_waves	zero	employment_labelledDoing unpaid or voluntary work	0.69	0.34	1.37	0.242656	-1.06657	0.29000	Not-significant
Full sample	t1	cross-sectional	ZINB_model1	Zero-inflated negative binomial	total_COPING_waves	zero	employment_labelledFull or part-time student	0.97	0.75	1.24	0.121327	-0.27975	0.78000	Not-significant
Full sample	t1	cross-sectional	ZINB_model1	Zero-inflated negative binomial	total_COPING_waves	zero	employment_labelledNone of the above	0.84	0.32	2.24	0.419675	-0.343404	0.73000	Not-significant
Full sample	t1	cross-sectional	ZINB_model1	Zero-inflated negative binomial	total_COPING_waves	zero	partnership_status_labelledRelationship or married/civil partnership	0.97	0.82	1.15	0.0836689	-0.308556	0.76000	Not-significant
Full sample	t1	cross-sectional	ZINB_model1	Zero-inflated negative binomial	total_COPING_waves	zero	partnership_status_labelledDivorced/widowed/separated	1.04	0.76	1.41	0.161009	0.231197	0.82000	Not-significant
Full sample	t1	cross-sectional	ZINB_model1	Zero-inflated negative binomial	total_COPING_waves	zero	phq.sum_score	1	0.98	1.02	0.00792261	-0.0794508	0.94000	Not-significant
Full sample	t1	cross-sectional	ZINB_model1	Zero-inflated negative binomial	total_COPING_waves	zero	gad.sum_score	1.02	1	1.03	0.00895221	1.77714	0.08000	Not-significant
Full sample	t1	cross-sectional	ZINB_model1	Zero-inflated negative binomial	total_COPING_waves	zero	audit.sum_score	1	0.99	1.01	0.0063377	-0.301129	0.76000	Not-significant
Full sample	t1	cross-sectional	ZINB_model1	Zero-inflated negative binomial	total_COPING_waves	zero	smoking_status_labelledI smoke now	1.38	1.11	1.7	0.14974	2.93761	0.00300	Not-significant
Full sample	t1	cross-sectional	ZINB_model1	Zero-inflated negative binomial	total_COPING_waves	zero	smoking_status_labelledI used to smoke	1.18	0.99	1.4	0.103887	1.89162	0.06000	Not-significant
Full sample	t1	cross-sectional	ZINB_model1	Zero-inflated negative binomial	total_COPING_waves	zero	physical_health_comorbidities_labelled1 physical health disorder	0.99	0.84	1.16	0.0816968	-0.114753	0.91000	Not-significant
Full sample	t1	cross-sectional	ZINB_model1	Zero-inflated negative binomial	total_COPING_waves	zero	physical_health_comorbidities_labelled2+ physical health disorders	0.86	0.7	1.06	0.0933115	-1.3867	0.17000	Not-significant
Full sample	t1	cross-sectional	ZINB_model1	Zero-inflated negative binomial	total_COPING_waves	zero	MH_disorders_total_count	1.06	0.86	1.29	0.109195	0.527076	0.60000	Not-significant
Full sample	t1	cross-sectional	ZINB_model1	Zero-inflated negative binomial	total_COPING_waves	zero	depressive_and_anxiety_comorbidity_labelled No depressive or anxiety disorder	1.73	0.7	4.28	0.800537	1.18023	0.24000	Not-significant
Full sample	t1	cross-sectional	ZINB_model1	Zero-inflated negative binomial	total_COPING_waves	zero	depressive_and_anxiety_comorbidity_labelledDepressive disorder only	1.12	0.81	1.54	0.184199	0.666993	0.50000	Not-significant
Full sample	t1	cross-sectional	ZINB_model1	Zero-inflated negative binomial	total_COPING_waves	zero	depressive_and_anxiety_comorbidity_labelledAnxiety disorder only	1.64	0.97	2.77	0.439321	1.84622	0.06000	Not-significant
Full sample	t1	cross-sectional	ZINB_model1	Zero-inflated negative binomial	total_COPING_waves	zero	eating_disorders_labelledEating disorder	0.84	0.61	1.15	0.134179	-1.09465	0.27000	Not-significant
Full sample	t1	cross-sectional	ZINB_model1	Zero-inflated negative binomial	total_COPING_waves	zero	OCRDs_labelledOCRDs	0.93	0.68	1.27	0.148511	-0.450234	0.65000	Not-significant
Full sample	t1	cross-sectional	ZINB_model1	Zero-inflated negative binomial	total_COPING_waves	zero	psychotic_and_biploar_disorder_labelledPsychotic and bipolar disorder	0.6	0.25	1.47	0.274496	-1.11427	0.27000	Not-significant
Full sample	t1	cross-sectional	ZINB_model1	Zero-inflated negative binomial	total_COPING_waves	zero	psychotic_and_biploar_disorder_labelledOnly psychotic disorder	0.7	0.37	1.31	0.224329	-1.12404	0.26000	Not-significant
Full sample	t1	cross-sectional	ZINB_model1	Zero-inflated negative binomial	total_COPING_waves	zero	psychotic_and_biploar_disorder_labelledOnly bipolar disorder	1.16	0.81	1.66	0.212995	0.78503	0.43000	Not-significant
Full sample	t1	cross-sectional	ZINB_model1	Zero-inflated negative binomial	total_COPING_waves	zero	asd_labelledAutistic spectrum disorder	0.75	0.46	1.2	0.180725	-1.20806	0.23000	Not-significant
Full sample	t1	cross-sectional	ZINB_model1	Zero-inflated negative binomial	total_COPING_waves	zero	ADHD_ADD_labelledADHD or ADD disorder	0.6	0.28	1.27	0.229183	-1.34376	0.18000	Not-significant
Full sample	t1	cross-sectional	ZINB_model1	Zero-inflated negative binomial	total_COPING_waves	zero	personality_disorder_labelledPersonality disorder	1.11	0.79	1.56	0.193034	0.620716	0.53000	Not-significant
Full sample	t1	cross-sectional	ZINB_model1	Zero-inflated negative binomial	total_COPING_waves	zero	kit_returned_labelledPt has provided saliva kit	0.71	0.59	0.86	0.0684205	-3.55819	0.00037	Significant

## Sheet: Exploratory_ZINB_model1
Sample	Time point	Duration	Model	Regression	Dependent variable	Part	Independent variable	Estimate	95% CI low	95% CI up	SE	z score	p_value	threshold_adj_sig
Full sample	t1	cross-sectional	exploratory_ZINB_model2	Zero-inflated negative binomial	total_COPING_waves	count	Intercept	4.4	3.9	4.97	0.273315	23.8797	< 0.0000000000000002	Significant
Full sample	t1	cross-sectional	exploratory_ZINB_model2	Zero-inflated negative binomial	total_COPING_waves	count	age_cleaned	1.01	1.01	1.02	0.000781615	18.4048	< 0.0000000000000002	Significant
Full sample	t1	cross-sectional	exploratory_ZINB_model2	Zero-inflated negative binomial	total_COPING_waves	count	gender_recode_labelledFemale	1.08	1.04	1.13	0.0225332	3.91665	0.0000898	Significant
Full sample	t1	cross-sectional	exploratory_ZINB_model2	Zero-inflated negative binomial	total_COPING_waves	count	gender_recode_labelledNon-binary/prefer to self-define	1.05	0.93	1.18	0.0632751	0.734741	0.46000	Not-significant
Full sample	t1	cross-sectional	exploratory_ZINB_model2	Zero-inflated negative binomial	total_COPING_waves	count	highest_education_labelledA levels/AS levels or equivalent	0.96	0.92	1	0.0194545	-2.01632	0.04000	Not-significant
Full sample	t1	cross-sectional	exploratory_ZINB_model2	Zero-inflated negative binomial	total_COPING_waves	count	highest_education_labelledO levels/GCSEs or CSEs or equivalent	0.9	0.86	0.94	0.0203072	-4.56775	0.0000049	Significant
Full sample	t1	cross-sectional	exploratory_ZINB_model2	Zero-inflated negative binomial	total_COPING_waves	count	highest_education_labelledNVQ or HND or HNC or equivalent	0.87	0.78	0.96	0.0456016	-2.66802	0.00800	Not-significant
Full sample	t1	cross-sectional	exploratory_ZINB_model2	Zero-inflated negative binomial	total_COPING_waves	count	highest_education_labelledNone of the above	0.87	0.8	0.95	0.0376474	-3.15248	0.00200	Not-significant
Full sample	t1	cross-sectional	exploratory_ZINB_model2	Zero-inflated negative binomial	total_COPING_waves	count	ethnicity_labelledMixed	0.97	0.87	1.09	0.0540327	-0.458066	0.65000	Not-significant
Full sample	t1	cross-sectional	exploratory_ZINB_model2	Zero-inflated negative binomial	total_COPING_waves	count	ethnicity_labelledAsian or Asian British	1	0.83	1.21	0.097791	0.0190723	0.98000	Not-significant
Full sample	t1	cross-sectional	exploratory_ZINB_model2	Zero-inflated negative binomial	total_COPING_waves	count	ethnicity_labelledBlack or Black British	0.83	0.62	1.11	0.121723	-1.27734	0.20000	Not-significant
Full sample	t1	cross-sectional	exploratory_ZINB_model2	Zero-inflated negative binomial	total_COPING_waves	count	ethnicity_labelledArab	0.77	0.36	1.67	0.30323	-0.66182	0.51000	Not-significant
Full sample	t1	cross-sectional	exploratory_ZINB_model2	Zero-inflated negative binomial	total_COPING_waves	count	ethnicity_labelledOther	1	0.86	1.17	0.0771657	0.0565471	0.95000	Not-significant
Full sample	t1	cross-sectional	exploratory_ZINB_model2	Zero-inflated negative binomial	total_COPING_waves	count	employment_labelledRetired	1.04	0.98	1.1	0.0296916	1.26434	0.21000	Not-significant
Full sample	t1	cross-sectional	exploratory_ZINB_model2	Zero-inflated negative binomial	total_COPING_waves	count	employment_labelledLooking after home and/or family	0.99	0.92	1.08	0.0410806	-0.129074	0.90000	Not-significant
Full sample	t1	cross-sectional	exploratory_ZINB_model2	Zero-inflated negative binomial	total_COPING_waves	count	employment_labelledUnable to work because of sickness or disability	1.05	1	1.11	0.0276323	1.83368	0.07000	Not-significant
Full sample	t1	cross-sectional	exploratory_ZINB_model2	Zero-inflated negative binomial	total_COPING_waves	count	employment_labelledUnemployed	1.09	1	1.19	0.0476793	1.93766	0.05000	Not-significant
Full sample	t1	cross-sectional	exploratory_ZINB_model2	Zero-inflated negative binomial	total_COPING_waves	count	employment_labelledDoing unpaid or voluntary work	1.01	0.91	1.13	0.0548683	0.244401	0.81000	Not-significant
Full sample	t1	cross-sectional	exploratory_ZINB_model2	Zero-inflated negative binomial	total_COPING_waves	count	employment_labelledFull or part-time student	0.95	0.89	1.01	0.0304878	-1.56912	0.12000	Not-significant
Full sample	t1	cross-sectional	exploratory_ZINB_model2	Zero-inflated negative binomial	total_COPING_waves	count	employment_labelledNone of the above	1.02	0.87	1.2	0.0850388	0.264722	0.79000	Not-significant
Full sample	t1	cross-sectional	exploratory_ZINB_model2	Zero-inflated negative binomial	total_COPING_waves	count	partnership_status_labelledRelationship or married/civil partnership	0.98	0.94	1.02	0.0187952	-1.08089	0.28000	Not-significant
Full sample	t1	cross-sectional	exploratory_ZINB_model2	Zero-inflated negative binomial	total_COPING_waves	count	partnership_status_labelledDivorced/widowed/separated	0.97	0.92	1.03	0.0277938	-1.04354	0.30000	Not-significant
Full sample	t1	cross-sectional	exploratory_ZINB_model2	Zero-inflated negative binomial	total_COPING_waves	count	phq.sum_score	1	1	1	0.00164519	-0.132534	0.89000	Not-significant
Full sample	t1	cross-sectional	exploratory_ZINB_model2	Zero-inflated negative binomial	total_COPING_waves	count	gad.sum_score	1	0.99	1	0.00183161	-2.70459	0.00700	Not-significant
Full sample	t1	cross-sectional	exploratory_ZINB_model2	Zero-inflated negative binomial	total_COPING_waves	count	audit.sum_score	1	0.99	1	0.00132061	-3.33362	0.00086	Significant
Full sample	t1	cross-sectional	exploratory_ZINB_model2	Zero-inflated negative binomial	total_COPING_waves	count	smoking_status_labelledI smoke now	0.95	0.9	1	0.0257679	-1.8445	0.07000	Not-significant
Full sample	t1	cross-sectional	exploratory_ZINB_model2	Zero-inflated negative binomial	total_COPING_waves	count	smoking_status_labelledI used to smoke	0.94	0.91	0.97	0.0159279	-3.78843	0.00015	Significant
Full sample	t1	cross-sectional	exploratory_ZINB_model2	Zero-inflated negative binomial	total_COPING_waves	count	physical_health_comorbidities_labelled1 physical health disorder	1.01	0.97	1.04	0.0178521	0.477749	0.63000	Not-significant
Full sample	t1	cross-sectional	exploratory_ZINB_model2	Zero-inflated negative binomial	total_COPING_waves	count	physical_health_comorbidities_labelled2+ physical health disorders	0.99	0.95	1.03	0.020176	-0.403701	0.69000	Not-significant
Full sample	t1	cross-sectional	exploratory_ZINB_model2	Zero-inflated negative binomial	total_COPING_waves	count	MH_disorders_total_count	1	0.96	1.05	0.0218366	0.222742	0.82000	Not-significant
Full sample	t1	cross-sectional	exploratory_ZINB_model2	Zero-inflated negative binomial	total_COPING_waves	count	depressive_and_anxiety_comorbidity_labelled No depressive or anxiety disorder	1.12	0.93	1.35	0.106857	1.2035	0.23000	Not-significant
Full sample	t1	cross-sectional	exploratory_ZINB_model2	Zero-inflated negative binomial	total_COPING_waves	count	depressive_and_anxiety_comorbidity_labelledDepressive disorder only	1.03	0.96	1.09	0.0334137	0.776028	0.44000	Not-significant
Full sample	t1	cross-sectional	exploratory_ZINB_model2	Zero-inflated negative binomial	total_COPING_waves	count	depressive_and_anxiety_comorbidity_labelledAnxiety disorder only	1	0.89	1.12	0.0585842	-0.0411865	0.97000	Not-significant
Full sample	t1	cross-sectional	exploratory_ZINB_model2	Zero-inflated negative binomial	total_COPING_waves	count	eating_disorders_labelledEating disorder	1	0.93	1.07	0.0334328	-0.0640649	0.95000	Not-significant
Full sample	t1	cross-sectional	exploratory_ZINB_model2	Zero-inflated negative binomial	total_COPING_waves	count	OCRDs_labelledOCRDs	0.94	0.88	1	0.0318646	-1.88024	0.06000	Not-significant
Full sample	t1	cross-sectional	exploratory_ZINB_model2	Zero-inflated negative binomial	total_COPING_waves	count	psychotic_and_biploar_disorder_labelledPsychotic and bipolar disorder	0.98	0.83	1.15	0.0789798	-0.274571	0.78000	Not-significant
Full sample	t1	cross-sectional	exploratory_ZINB_model2	Zero-inflated negative binomial	total_COPING_waves	count	psychotic_and_biploar_disorder_labelledOnly psychotic disorder	1	0.89	1.13	0.0591926	0.0355012	0.97000	Not-significant
Full sample	t1	cross-sectional	exploratory_ZINB_model2	Zero-inflated negative binomial	total_COPING_waves	count	psychotic_and_biploar_disorder_labelledOnly bipolar disorder	1	0.92	1.08	0.0402237	-0.0870754	0.93000	Not-significant
Full sample	t1	cross-sectional	exploratory_ZINB_model2	Zero-inflated negative binomial	total_COPING_waves	count	asd_labelledAutistic spectrum disorder	1.12	1.02	1.24	0.0563345	2.25885	0.02000	Not-significant
Full sample	t1	cross-sectional	exploratory_ZINB_model2	Zero-inflated negative binomial	total_COPING_waves	count	ADHD_ADD_labelledADHD or ADD disorder	0.76	0.66	0.87	0.0528214	-3.92694	0.0000860	Significant
Full sample	t1	cross-sectional	exploratory_ZINB_model2	Zero-inflated negative binomial	total_COPING_waves	count	personality_disorder_labelledPersonality disorder	1.04	0.96	1.12	0.0409729	0.887824	0.37000	Not-significant
Full sample	t1	cross-sectional	exploratory_ZINB_model2	Zero-inflated negative binomial	total_COPING_waves	zero	Intercept	0.5	0.27	0.93	0.157637	-2.20414	0.03000	Not-significant
Full sample	t1	cross-sectional	exploratory_ZINB_model2	Zero-inflated negative binomial	total_COPING_waves	zero	age_cleaned	0.96	0.95	0.97	0.00411624	-9.66129	< 0.0000000000000002	Significant
Full sample	t1	cross-sectional	exploratory_ZINB_model2	Zero-inflated negative binomial	total_COPING_waves	zero	gender_recode_labelledFemale	0.78	0.63	0.97	0.0851149	-2.2856	0.02000	Not-significant
Full sample	t1	cross-sectional	exploratory_ZINB_model2	Zero-inflated negative binomial	total_COPING_waves	zero	gender_recode_labelledNon-binary/prefer to self-define	0.53	0.28	1.01	0.173597	-1.9334	0.05000	Not-significant
Full sample	t1	cross-sectional	exploratory_ZINB_model2	Zero-inflated negative binomial	total_COPING_waves	zero	highest_education_labelledA levels/AS levels or equivalent	1.11	0.9	1.36	0.114228	0.984408	0.32000	Not-significant
Full sample	t1	cross-sectional	exploratory_ZINB_model2	Zero-inflated negative binomial	total_COPING_waves	zero	highest_education_labelledO levels/GCSEs or CSEs or equivalent	1.45	1.16	1.81	0.165182	3.24205	0.00100	Significant
Full sample	t1	cross-sectional	exploratory_ZINB_model2	Zero-inflated negative binomial	total_COPING_waves	zero	highest_education_labelledNVQ or HND or HNC or equivalent	1.09	0.62	1.92	0.315779	0.292711	0.77000	Not-significant
Full sample	t1	cross-sectional	exploratory_ZINB_model2	Zero-inflated negative binomial	total_COPING_waves	zero	highest_education_labelledNone of the above	0.92	0.53	1.61	0.263187	-0.284183	0.78000	Not-significant
Full sample	t1	cross-sectional	exploratory_ZINB_model2	Zero-inflated negative binomial	total_COPING_waves	zero	ethnicity_labelledMixed	1.59	1.06	2.39	0.331703	2.23128	0.03000	Not-significant
Full sample	t1	cross-sectional	exploratory_ZINB_model2	Zero-inflated negative binomial	total_COPING_waves	zero	ethnicity_labelledAsian or Asian British	1.66	0.83	3.33	0.588922	1.42611	0.15000	Not-significant
Full sample	t1	cross-sectional	exploratory_ZINB_model2	Zero-inflated negative binomial	total_COPING_waves	zero	ethnicity_labelledBlack or Black British	0.4	0.04	3.87	0.46333	-0.790958	0.43000	Not-significant
Full sample	t1	cross-sectional	exploratory_ZINB_model2	Zero-inflated negative binomial	total_COPING_waves	zero	ethnicity_labelledArab	0	0	3.03074e+266	0.00699194	-0.0336749	0.97000	Not-significant
Full sample	t1	cross-sectional	exploratory_ZINB_model2	Zero-inflated negative binomial	total_COPING_waves	zero	ethnicity_labelledOther	0.8	0.32	2.02	0.378466	-0.464239	0.64000	Not-significant
Full sample	t1	cross-sectional	exploratory_ZINB_model2	Zero-inflated negative binomial	total_COPING_waves	zero	employment_labelledRetired	1.15	0.76	1.74	0.244559	0.647355	0.52000	Not-significant
Full sample	t1	cross-sectional	exploratory_ZINB_model2	Zero-inflated negative binomial	total_COPING_waves	zero	employment_labelledLooking after home and/or family	0.6	0.34	1.05	0.17105	-1.80416	0.07000	Not-significant
Full sample	t1	cross-sectional	exploratory_ZINB_model2	Zero-inflated negative binomial	total_COPING_waves	zero	employment_labelledUnable to work because of sickness or disability	1.03	0.79	1.34	0.139695	0.225207	0.82000	Not-significant
Full sample	t1	cross-sectional	exploratory_ZINB_model2	Zero-inflated negative binomial	total_COPING_waves	zero	employment_labelledUnemployed	0.93	0.61	1.41	0.195992	-0.346578	0.73000	Not-significant
Full sample	t1	cross-sectional	exploratory_ZINB_model2	Zero-inflated negative binomial	total_COPING_waves	zero	employment_labelledDoing unpaid or voluntary work	0.9	0.47	1.71	0.295132	-0.33025	0.74000	Not-significant
Full sample	t1	cross-sectional	exploratory_ZINB_model2	Zero-inflated negative binomial	total_COPING_waves	zero	employment_labelledFull or part-time student	0.92	0.7	1.2	0.12427	-0.638005	0.52000	Not-significant
Full sample	t1	cross-sectional	exploratory_ZINB_model2	Zero-inflated negative binomial	total_COPING_waves	zero	employment_labelledNone of the above	1.11	0.45	2.74	0.511516	0.21747	0.83000	Not-significant
Full sample	t1	cross-sectional	exploratory_ZINB_model2	Zero-inflated negative binomial	total_COPING_waves	zero	partnership_status_labelledRelationship or married/civil partnership	1	0.83	1.2	0.0926357	-0.00281925	1.00000	Not-significant
Full sample	t1	cross-sectional	exploratory_ZINB_model2	Zero-inflated negative binomial	total_COPING_waves	zero	partnership_status_labelledDivorced/widowed/separated	1.03	0.73	1.44	0.177769	0.146577	0.88000	Not-significant
Full sample	t1	cross-sectional	exploratory_ZINB_model2	Zero-inflated negative binomial	total_COPING_waves	zero	phq.sum_score	1	0.99	1.02	0.00854972	0.301513	0.76000	Not-significant
Full sample	t1	cross-sectional	exploratory_ZINB_model2	Zero-inflated negative binomial	total_COPING_waves	zero	gad.sum_score	1.02	1	1.04	0.00968047	2.11036	0.03000	Not-significant
Full sample	t1	cross-sectional	exploratory_ZINB_model2	Zero-inflated negative binomial	total_COPING_waves	zero	audit.sum_score	1	0.98	1.01	0.0069843	-0.599326	0.55000	Not-significant
Full sample	t1	cross-sectional	exploratory_ZINB_model2	Zero-inflated negative binomial	total_COPING_waves	zero	smoking_status_labelledI smoke now	1.36	1.07	1.73	0.167613	2.49789	0.01000	Not-significant
Full sample	t1	cross-sectional	exploratory_ZINB_model2	Zero-inflated negative binomial	total_COPING_waves	zero	smoking_status_labelledI used to smoke	1.22	1.01	1.46	0.113695	2.08133	0.04000	Not-significant
Full sample	t1	cross-sectional	exploratory_ZINB_model2	Zero-inflated negative binomial	total_COPING_waves	zero	physical_health_comorbidities_labelled1 physical health disorder	0.91	0.77	1.09	0.0818164	-0.999318	0.32000	Not-significant
Full sample	t1	cross-sectional	exploratory_ZINB_model2	Zero-inflated negative binomial	total_COPING_waves	zero	physical_health_comorbidities_labelled2+ physical health disorders	0.87	0.69	1.09	0.100393	-1.22512	0.22000	Not-significant
Full sample	t1	cross-sectional	exploratory_ZINB_model2	Zero-inflated negative binomial	total_COPING_waves	zero	MH_disorders_total_count	1.02	0.82	1.28	0.115297	0.20119	0.84000	Not-significant
Full sample	t1	cross-sectional	exploratory_ZINB_model2	Zero-inflated negative binomial	total_COPING_waves	zero	depressive_and_anxiety_comorbidity_labelled No depressive or anxiety disorder	1.21	0.39	3.7	0.690309	0.328813	0.74000	Not-significant
Full sample	t1	cross-sectional	exploratory_ZINB_model2	Zero-inflated negative binomial	total_COPING_waves	zero	depressive_and_anxiety_comorbidity_labelledDepressive disorder only	1.11	0.78	1.57	0.197386	0.590057	0.56000	Not-significant
Full sample	t1	cross-sectional	exploratory_ZINB_model2	Zero-inflated negative binomial	total_COPING_waves	zero	depressive_and_anxiety_comorbidity_labelledAnxiety disorder only	1.84	1.06	3.21	0.520258	2.17039	0.03000	Not-significant
Full sample	t1	cross-sectional	exploratory_ZINB_model2	Zero-inflated negative binomial	total_COPING_waves	zero	eating_disorders_labelledEating disorder	0.92	0.65	1.28	0.158111	-0.510547	0.61000	Not-significant
Full sample	t1	cross-sectional	exploratory_ZINB_model2	Zero-inflated negative binomial	total_COPING_waves	zero	OCRDs_labelledOCRDs	0.9	0.64	1.27	0.15748	-0.618372	0.54000	Not-significant
Full sample	t1	cross-sectional	exploratory_ZINB_model2	Zero-inflated negative binomial	total_COPING_waves	zero	psychotic_and_biploar_disorder_labelledPsychotic and bipolar disorder	0.8	0.33	1.96	0.365835	-0.478948	0.63000	Not-significant
Full sample	t1	cross-sectional	exploratory_ZINB_model2	Zero-inflated negative binomial	total_COPING_waves	zero	psychotic_and_biploar_disorder_labelledOnly psychotic disorder	0.62	0.3	1.28	0.228266	-1.30009	0.19000	Not-significant
Full sample	t1	cross-sectional	exploratory_ZINB_model2	Zero-inflated negative binomial	total_COPING_waves	zero	psychotic_and_biploar_disorder_labelledOnly bipolar disorder	1.02	0.68	1.55	0.215488	0.105053	0.92000	Not-significant
Full sample	t1	cross-sectional	exploratory_ZINB_model2	Zero-inflated negative binomial	total_COPING_waves	zero	asd_labelledAutistic spectrum disorder	0.84	0.51	1.37	0.211067	-0.703156	0.48000	Not-significant
Full sample	t1	cross-sectional	exploratory_ZINB_model2	Zero-inflated negative binomial	total_COPING_waves	zero	ADHD_ADD_labelledADHD or ADD disorder	0.71	0.34	1.46	0.261781	-0.932721	0.35000	Not-significant
Full sample	t1	cross-sectional	exploratory_ZINB_model2	Zero-inflated negative binomial	total_COPING_waves	zero	personality_disorder_labelledPersonality disorder	1.16	0.8	1.68	0.218874	0.775228	0.44000	Not-significant
